# Supplementary material for: Potential Correlation between Microbial Diversity and Volatile Flavor Substances in a Novel Chinese-Style Sausage during Storage
Source: Foods. 2023 Aug 24;12(17):3190. doi: 10.3390/foods12173190 (PMC10487076; doi:10.3390/foods12173190)
Supplement: Supplementary file 1 [file foods-12-03190-s001.zip]

Archive with 1 entries (1 files):
- foods-2546844-supplementary.pdf
